# Supplementary material for: Variation in Road Dust Heavy Metal Concentration, Pollution, and Health Risk with Distance from the Factories in a City–Industry Integration Area, China
Source: Int J Environ Res Public Health. 2022 Nov 6;19(21):14562. doi: 10.3390/ijerph192114562 (PMC9656356; doi:10.3390/ijerph192114562)
Supplement: Supplementary file 1 [file ijerph-19-14562-s001.zip]

Archive with 1 entries (1 files):
- ijerph-1961066-supplementary.pdf
